# Supplementary material for: Metagenomic Analysis Reveals A Gut Microbiota Structure and Function Alteration between Healthy and Diarrheic Juvenile Yaks
Source: Animals (Basel). 2024 Apr 14;14(8):1181. doi: 10.3390/ani14081181 (PMC11047321; doi:10.3390/ani14081181)
Supplement: Supplementary file 1 [file animals-14-01181-s001.zip]

Archive with 1 entries (1 files):
- animals-2899871-supplementary.pdf
